# Supplementary material for: Mutations in the Vicinity of the IRAK3 Guanylate Cyclase Center Impact Its Subcellular Localization and Ability to Modulate Inflammatory Signaling in Immortalized Cell Lines
Source: Int J Mol Sci. 2023 May 10;24(10):8572. doi: 10.3390/ijms24108572 (PMC10217915; doi:10.3390/ijms24108572)
Supplement: Supplementary file 1 [file ijms-24-08572-s001.zip]

Archive with 1 entries (1 files):
- ijms-2340906-supplementary.pdf
